# Supplementary material for: Copper (II) Ions Induced Self-Disproportionation of Enantiomers in Capillary Electrophoresis for the Quantification of Atenolol Enantiomers
Source: Molecules. 2023 Aug 6;28(15):5908. doi: 10.3390/molecules28155908 (PMC10420844; doi:10.3390/molecules28155908)
Supplement: Supplementary file 1 [file molecules-28-05908-s001.zip]

Archive with 1 entries (1 files):
- molecules-2531589-supplementary.pdf
